# Supplementary material for: Target Characterization of Kaempferol against Myocardial Infarction Using Novel In Silico Docking and DARTS Prediction Strategy
Source: Int J Mol Sci. 2021 Nov 29;22(23):12908. doi: 10.3390/ijms222312908 (PMC8657499; doi:10.3390/ijms222312908)
Supplement: Supplementary file 1 [file ijms-22-12908-s001.zip]

Archive with 2 entries (2 files):
- Table S1 Target candidates of Kae identified by PharmMapper.xls
- Table S2 Target candidates of Kae identified by TargetHunter.xlsx
