# Supplementary material for: Target Characterization of Kaempferol against Myocardial Infarction Using Novel In Silico Docking and DARTS Prediction Strategy
Source: Int J Mol Sci. 2021 Nov 29;22(23):12908. doi: 10.3390/ijms222312908 (PMC8657499; doi:10.3390/ijms222312908)
Supplement: Supplementary file 1 [file ijms-22-12908-s001.zip › Table S1 Target candidates of Kae identified by PharmMapper.xls]

## Sheet: 211002024313
Pharma Model	zscore	Name	Uniplot
1y2e	4.59774	cAMP-specific 3,5-cyclic phosphodiesterase 4D	PDE4D_HUMAN
1qcf	4.43052	Tyrosine-protein kinase HCK	HCK_HUMAN
1xo2	4.36472	Cell division protein kinase 6	CDK6_HUMAN
2h44	3.82585	cGMP-specific 3,5-cyclic phosphodiesterase	PDE5A_HUMAN
2amb	3.29088	Androgen receptor	ANDR_HUMAN
2pog	3.27299	Estrogen receptor	ESR1_HUMAN
2bdj	3.26386	Proto-oncogene tyrosine-protein kinase Src	SRC_HUMAN
3ewh	3.12717	NONE	NONE
1oi9	3.07088	Cyclin-A2	CCNA2_HUMAN
1q91	2.97835	5(3)-deoxyribonucleotidase, mitochondrial	Q9NPB1
1oiq	2.79446	Cell division protein kinase 2	P24941
1np0	2.73771	Beta-hexosaminidase subunit beta	P07686
1i5r	2.54795	Estradiol 17-beta-dehydrogenase 1	P14061
2p2i	2.24291	Vascular endothelial growth factor receptor 2	VGFR2_HUMAN
1lhn	2.2051	Sex hormone-binding globulin	SHBG_HUMAN
1uyg	2.12473	Heat shock protein HSP 90-alpha	HS90A_HUMAN
1qpe	2.09015	Proto-oncogene tyrosine-protein kinase LCK	LCK_HUMAN
1wma	2.08716	Carbonyl reductase [NADPH] 1	CBR1_HUMAN
1lt8	2.0269	Betaine--homocysteine S-methyltransferase 1	Q93088
1dnc	1.95411	Glutathione reductase, mitochondrial	P00390
1tdi	1.8729	Glutathione S-transferase A3	Q16772
1ad8	1.8291	Prothrombin	THRB_HUMAN
2b7a	1.81641	Tyrosine-protein kinase JAK2	JAK2_HUMAN
1b0f	1.80096	Leukocyte elastase	ELNE_HUMAN
1pbk	1.77378	FK506-binding protein 3	FKBP3_HUMAN
1z6y	1.7562	ADP-ribosylation factor-like protein 5A	Q9Y689
1zpb	1.74047	Coagulation factor XI	FA11_HUMAN
1hmp	1.71896	Hypoxanthine-guanine phosphoribosyltransferase	P00492
2e9p	1.62472	Serine/threonine-protein kinase Chk1	CHK1_HUMAN
2f4j	1.61016	Proto-oncogene tyrosine-protein kinase ABL1	P00519
1wt2	1.57371	Histo-blood group ABO system transferase	P16442
1g55	1.56975	tRNA (cytosine-5-)-methyltransferase	O14717
1k59	1.47305	Angiogenin	ANGI_HUMAN
3fzk	1.453	Heat shock cognate 71 kDa protein	P11142
3d2e	1.45014	Heat shock protein homolog SSE1	P32589
2pgt	1.44958	Glutathione S-transferase P	GSTP1_HUMAN
1kms	1.42194	Dihydrofolate reductase	DYR_HUMAN
1yz3	1.42001	Phenylethanolamine N-methyltransferase	PNMT_HUMAN
1nuh	1.40536	Glucose-6-phosphate isomerase	G6PI_HUMAN
1fo2	1.39583	Endoplasmic reticulum mannosyl-oligosaccharide 1,2-alpha-mannosidase	Q9UKM7
1m7b	1.3776	Rho-related GTP-binding protein RhoE	P61587
3fc1	1.33979	Mitogen-activated protein kinase 14	Q16539
1fkn	1.33032	Beta-secretase 1	BACE1_HUMAN
2fxr	1.30782	Tryptase beta-2	TRYB2_HUMAN
1mc5	1.29283	Alcohol dehydrogenase class-3	ADHX_HUMAN
2i0g	1.25659	Estrogen receptor beta	ESR2_HUMAN
1db1	1.22719	Vitamin D3 receptor	VDR_HUMAN
1egc	1.21352	Medium-chain specific acyl-CoA dehydrogenase, mitochondrial	ACADM_HUMAN
1xdc	1.18057	Superoxide dismutase [Mn], mitochondrial	P04179
1kta	1.16564	Branched-chain-amino-acid aminotransferase, mitochondrial	O15382
2f2s	1.1641	Acetyl-CoA acetyltransferase, mitochondrial	P24752
1of7	1.16255	Aldehyde dehydrogenase, mitochondrial	ALDH2_HUMAN
1etb	1.14821	Transthyretin	TTHY_HUMAN
1tou	1.11686	Fatty acid-binding protein, adipocyte	FABP4_HUMAN
1gpz	1.11308	Complement C1r subcomponent	P00736
1yxx	1.11035	Proto-oncogene serine/threonine-protein kinase Pim-1	PIM1_HUMAN
1rtk	1.10602	Complement factor B	CFAB_HUMAN
1xh8	1.09945	cAMP-dependent protein kinase catalytic subunit alpha	P00517
1fe0	1.09739	Copper transport protein ATOX1	O00244
1i44	1.091	Insulin receptor	INSR_HUMAN
1jqd	1.06601	Histamine N-methyltransferase	P50135
1s2a	1.05864	Aldo-keto reductase family 1 member C3	AK1C3_HUMAN
1ro6	1.04142	cAMP-specific 3,5-cyclic phosphodiesterase 4B	PDE4B_HUMAN
2itx	1.03131	Epidermal growth factor receptor	EGFR_HUMAN
3bzu	1.03035	Corticosteroid 11-beta-dehydrogenase isozyme 1	DHI1_HUMAN
1qpf	1.01147	Peptidyl-prolyl cis-trans isomerase FKBP1A	FKB1A_HUMAN
1qdd	0.983213	Lithostathine-1-alpha	P05451
1bil	0.978974	Renin	RENI_HUMAN
2ble	0.978223	GMP reductase 1	GMPR1_HUMAN
2ovh	0.976914	Progesterone receptor	PRGR_HUMAN
1lzj	0.974375	B transferase	Q9NY01
1kbq	0.956053	NAD(P)H dehydrogenase [quinone] 1	NQO1_HUMAN
1p0i	0.95466	Cholinesterase	CHLE_HUMAN
1g2l	0.949735	Coagulation factor X	FA10_HUMAN
1nms	0.920619	Caspase-3	CASP3_HUMAN
1d3h	0.916715	Dihydroorotate dehydrogenase, mitochondrial	PYRD_HUMAN
3edz	0.905259	Disintegrin and metalloproteinase domain-containing protein 17	P78536
3elj	0.894961	Mitogen-activated protein kinase 8	P45983
1ice	0.881746	Caspase-1	CASP1_HUMAN
2c72	0.872334	Amine oxidase [flavin-containing] B	AOFB_HUMAN
1q11	0.870301	Tyrosyl-tRNA synthetase, cytoplasmic	P54577
1e2s	0.825183	Arylsulfatase A	ARSA_HUMAN
1isj	0.819691	ADP-ribosyl cyclase 2	BST1_HUMAN
1r5g	0.818424	Methionine aminopeptidase 2	AMPM2_HUMAN
1ni4	0.817183	Pyruvate dehydrogenase E1 component subunit beta, mitochondrial	P11177
1c9h	0.804867	Peptidyl-prolyl cis-trans isomerase FKBP1B	FKB1B_HUMAN
1u4m	0.791965	C-C motif chemokine 5	CCL5_HUMAN
1w6j	0.787559	Lanosterol synthase	ERG7_HUMAN
1mt6	0.78299	Histone-lysine N-methyltransferase SETD7	SETD7_HUMAN
1sd1	0.778323	S-methyl-5-thioadenosine phosphorylase	Q13126
1jbq	0.775669	Cystathionine beta-synthase	P35520
1r1h	0.771159	Neprilysin	NEP_HUMAN
1wms	0.767083	Ras-related protein Rab-9	P51151
3blr	0.76182	Cyclin-T1	CCNT1_HUMAN
1vj5	0.723251	Epoxide hydrolase 2	HYES_HUMAN
1uw5	0.703585	Phosphatidylinositol transfer protein alpha isoform	Q00169
1rfg	0.698437	Purine nucleoside phosphorylase	PNPH_HUMAN
3bbt	0.688517	Receptor tyrosine-protein kinase erbB-4	ERBB4_HUMAN
1sl4	0.687882	CD209 antigen	CD209_HUMAN
2pe1	0.684771	3-phosphoinositide-dependent protein kinase 1	PDPK1_HUMAN
1nqc	0.675483	Cathepsin S	CATS_HUMAN
1ljr	0.672926	Glutathione S-transferase theta-2	GSTT2_HUMAN
1y7v	0.648509	Glucosylceramidase	GLCM_HUMAN
1tfq	0.63516	Baculoviral IAP repeat-containing protein 4	XIAP_HUMAN
1tx4	0.616487	Rho GTPase-activating protein 1	Q07960
2zm3	0.604334	Insulin-like growth factor 1 receptor	IGF1R_HUMAN
1o7a	0.591284	Beta-hexosaminidase beta chain	P07686
1tu6	0.572541	Cathepsin K	CATK_HUMAN
1i00	0.565173	Thymidylate synthase	TYSY_HUMAN
1z57	0.550522	Dual specificity protein kinase CLK1	CLK1_HUMAN
1nhx	0.547788	Phosphoenolpyruvate carboxykinase, cytosolic [GTP]	P35558
1fc0	0.544613	Glycogen phosphorylase, liver form	P06737
3e+37	0.541425	Protein farnesyltransferase/geranylgeranyltransferase type-1 subunit alpha	P49354
1il0	0.536712	Hydroxyacyl-coenzyme A dehydrogenase, mitochondrial	Q16836
1k7l	0.531471	Peroxisome proliferator-activated receptor alpha	PPARA_HUMAN
1ek6	0.529449	UDP-glucose 4-epimerase	GALE_HUMAN
3f7i	0.517721	Baculoviral IAP repeat-containing protein 7	Q96CA5
3bej	0.517333	Bile acid receptor	NR1H4_HUMAN
2fgi	0.516733	Basic fibroblast growth factor receptor 1	FGFR1_HUMAN
1jf7	0.514383	Tyrosine-protein phosphatase non-receptor type 1	PTN1_HUMAN
1s9p	0.506533	Estrogen-related receptor gamma	ERR3_HUMAN
1w8m	0.504537	Peptidyl-prolyl cis-trans isomerase A	P62937
1xts	0.486782	GTP-binding protein Rheb	Q62639
1unl	0.485363	Cyclin-dependent kinase 5 activator 1	CD5R1_HUMAN
1pkg	0.47647	Mast/stem cell growth factor receptor	KIT_HUMAN
1tu4	0.464266	Ras-related protein Rab-5A	RAB5A_HUMAN
1li4	0.444801	Adenosylhomocysteinase	SAHH_HUMAN
1jd0	0.440974	Carbonic anhydrase 12	CAH12_HUMAN
1xcw	0.440102	Pancreatic alpha-amylase	AMYP_HUMAN
1hna	0.428836	Glutathione S-transferase Mu 2	GSTM2_HUMAN
1udw	0.420412	Uridine-cytidine kinase 2	Q9BZX2
1og5	0.417198	Cytochrome P450 2C9	CP2C9_HUMAN
1w22	0.405719	Histone deacetylase 8	HDAC8_HUMAN
1so2	0.403678	cGMP-inhibited 3,5-cyclic phosphodiesterase B	PDE3B_HUMAN
1nuo	0.402558	Thyroid hormone receptor beta	P10828
1joc	0.396201	Early endosome antigen 1	Q15075
1xbt	0.389085	Thymidine kinase, cytosolic	P04183
1wlj	0.36454	Interferon-stimulated gene 20 kDa protein	ISG20_HUMAN
1hnl	0.364519	Lysozyme C	P61626
1mmt	0.357542	Phenylalanine-4-hydroxylase	PH4H_HUMAN
1g48	0.346476	Carbonic anhydrase 2	CAH2_HUMAN
1shl	0.317806	Caspase-7	CASP7_HUMAN
1fls	0.317132	Collagenase 3	MMP13_HUMAN
1dug	0.297823	Fibrinogen gamma chain	FIBG_HUMAN
3cct	0.274254	3-hydroxy-3-methylglutaryl-coenzyme A reductase	HMDH_HUMAN
2can	0.261289	Ornithine aminotransferase, mitochondrial	OAT_HUMAN
1lg1	0.241423	Chitotriosidase-1	Q13231
1p9a	0.223006	Platelet glycoprotein Ib alpha chain	P07359
1mqb	0.218798	Ephrin type-A receptor 2	EPHA2_HUMAN
1xls	0.210743	Retinoic acid receptor RXR-alpha	RXRA_HUMAN
1hkc	0.207789	Hexokinase-1	HXK1_HUMAN
1jkl	0.202032	Death-associated protein kinase 1	DAPK1_HUMAN
1yj6	0.18833	Glutathione S-transferase Mu 1	GSTM1_HUMAN
1kao	0.186809	Ras-related protein Rap-2a	P10114
1vja	0.18108	Urokinase-type plasminogen activator	UROK_HUMAN
1o6l	0.180317	RAC-beta serine/threonine-protein kinase	AKT2_HUMAN
1xmm	0.177526	Scavenger mRNA-decapping enzyme DcpS	Q96C86
1kbc	0.176111	Neutrophil collagenase	MMP8_HUMAN
2hpa	0.174793	Prostatic acid phosphatase	PPAP_HUMAN
1oiv	0.168684	Ras-related protein Rab-11A	RB11A_HUMAN
1yvl	0.166477	Signal transducer and activator of transcription 1-alpha/beta	STAT1_HUMAN
1biw	0.160406	Stromelysin-1	MMP3_HUMAN
1jv1	0.152995	UDP-N-acetylhexosamine pyrophosphorylase	Q16222
1tfg	0.14866	Transforming growth factor beta-2	TGFB2_HUMAN
1hti	0.140538	Triosephosphate isomerase	TPIS_HUMAN
3c4c	0.139759	B-Raf proto-oncogene serine/threonine-protein kinase	BRAF1_HUMAN
1ivh	0.138451	Isovaleryl-CoA dehydrogenase, mitochondrial	P26440
1gcz	0.13481	Macrophage migration inhibitory factor	MIF_HUMAN
1olm	0.107965	SEC14-like protein 2	O76054
1qbk	0.0967742	GTP-binding nuclear protein Ran	RAN_HUMAN
1smo	0.084598	Triggering receptor expressed on myeloid cells 1	Q9NP99
1g1t	0.0736577	E-selectin	LYAM2_HUMAN
1yv5	0.0673064	Farnesyl pyrophosphate synthetase	FPPS_HUMAN
1kjl	0.0641151	Galectin-3	LEG3_HUMAN
1pq3	0.0604217	Arginase-2, mitochondrial	ARGI2_HUMAN
1ore	0.0507001	Adenine phosphoribosyltransferase	P07741
1hlc	0.0495909	Galectin-2	LEG2_HUMAN
1w2c	0.0492734	Inositol-trisphosphate 3-kinase A	P23677
1pqc	0.0460818	Oxysterols receptor LXR-beta	NR1H2_HUMAN
5p21	0.0434809	GTPase HRas	RASH_HUMAN
1ilh	0.0295613	Nuclear receptor subfamily 1 group I member 2	NR1I2_HUMAN
1h0c	-0.0148663	Serine--pyruvate aminotransferase	SPYA_HUMAN
1e9a	-0.0187743	Thymidylate kinase	KTHY_HUMAN
3f82	-0.0195234	Hepatocyte growth factor receptor	P08581
1gmy	-0.0245445	Cathepsin B	CATB_HUMAN
1uzf	-0.0299988	Angiotensin-converting enzyme	ACE_HUMAN
1dia	-0.0328006	C-1-tetrahydrofolate synthase, cytoplasmic	P11586
1kmq	-0.0391616	Transforming protein RhoA	P61586
1py2	-0.055622	Interleukin-2	IL2_HUMAN
2p4i	-0.058295	Angiopoietin-1 receptor	TIE2_HUMAN
1q4n	-0.067241	Alpha-amylase 1	P04745
1iyh	-0.0783419	Glutathione-requiring prostaglandin D synthase	PTGD2_HUMAN
1nhz	-0.0870302	Glucocorticoid receptor	GCR_HUMAN
1gzu	-0.0882397	Nicotinamide mononucleotide adenylyltransferase 1	Q9HAN9
1g3m	-0.0895603	Estrogen sulfotransferase	ST1E1_HUMAN
1rm8	-0.091284	Matrix metalloproteinase-16	MMP16_HUMAN
2aa6	-0.103941	Mineralocorticoid receptor	MCR_HUMAN
1z83	-0.110268	Adenylate kinase isoenzyme 1	P00568
1cm0	-0.110602	Histone acetyltransferase PCAF	Q92831
1xbb	-0.117456	Tyrosine-protein kinase SYK	KSYK_HUMAN
1c1y	-0.122086	RAF proto-oncogene serine/threonine-protein kinase	RAF1_HUMAN
1liu	-0.123539	Pyruvate kinase isozymes R/L	KPYR_HUMAN
1p60	-0.124836	Deoxycytidine kinase	DCK_HUMAN
1imx	-0.134142	Insulin-like growth factor IA	P01343
1j1b	-0.136801	Glycogen synthase kinase-3 beta	GSK3B_HUMAN
1ipb	-0.146426	Eukaryotic translation initiation factor 4E	P06730
1r55	-0.152096	ADAM 33	ADA33_HUMAN
1njs	-0.161297	Trifunctional purine biosynthetic protein adenosine-3	PUR2_HUMAN
1m9j	-0.166504	Nitric oxide synthase, endothelial	NOS3_HUMAN
1nfb	-0.166838	Inosine-5-monophosphate dehydrogenase 2	IMDH2_HUMAN
1bx4	-0.170628	Adenosine kinase	ADK_HUMAN
1nue	-0.175053	Nucleoside diphosphate kinase B	NDKB_HUMAN
1fw1	-0.17564	Maleylacetoacetate isomerase	O43708
1ros	-0.177226	Macrophage metalloelastase	MMP12_HUMAN
4ald	-0.181739	Fructose-bisphosphate aldolase A	ALDOA_HUMAN
1nst	-0.182829	Bifunctional heparan sulfate N-deacetylase/N-sulfotransferase 1	P52848
2b4y	-0.186339	NAD-dependent deacetylase sirtuin-5	SIRT5_HUMAN
1z6z	-0.208107	Sepiapterin reductase	P35270
6fit	-0.219613	Bis(5-adenosyl)-triphosphatase	P49789
1hrk	-0.225512	Ferrochelatase, mitochondrial	P22830
1jnk	-0.22576	Mitogen-activated protein kinase 10	MK10_HUMAN
1u4d	-0.228986	Activated CDC42 kinase 1	ACK1_HUMAN
2c6q	-0.229089	GMP reductase 2	Q9P2T1
1unq	-0.240667	RAC-alpha serine/threonine-protein kinase	AKT1_HUMAN
1ua2	-0.2571	Cell division protein kinase 7	P50613
1z6t	-0.257814	Apoptotic protease-activating factor 1	APAF_HUMAN
1jj7	-0.26141	Antigen peptide transporter 1	Q03518
1w0h	-0.271291	3 histone mRNA exonuclease 1	Q8IV48
1b55	-0.279339	Tyrosine-protein kinase BTK	BTK_HUMAN
1yzg	-0.301264	ADP-ribosylation factor-like protein 5B	Q9D4P0
1u32	-0.315496	Serine/threonine-protein phosphatase PP1-gamma catalytic subunit	P36873
1m6d	-0.318307	Cathepsin F	Q9UBX1
1kpf	-0.331845	Histidine triad nucleotide-binding protein 1	HINT1_HUMAN
1s9j	-0.332791	Dual specificity mitogen-activated protein kinase kinase 1	MP2K1_HUMAN
1itu	-0.336403	Dipeptidase 1	DPEP1_HUMAN
1mq4	-0.340937	Serine/threonine-protein kinase 6	STK6_HUMAN
1v4s	-0.341613	Glucokinase	HXK4_HUMAN
1h1h	-0.342191	Eosinophil cationic protein	P12724
1q1z	-0.342367	Sulfotransferase family cytosolic 2B member 1	O00204
1pj2	-0.349556	NAD-dependent malic enzyme, mitochondrial	MAOM_HUMAN
1ls6	-0.356927	Sulfotransferase 1A1	ST1A1_HUMAN
1mq0	-0.366645	Cytidine deaminase	CDD_HUMAN
1gnj	-0.368018	Serum albumin	ALBU_HUMAN
3dy6	-0.375369	Peroxisome proliferator-activated receptor delta	Q03181
1dan	-0.382368	Coagulation factor VII	FA7_HUMAN
1gkc	-0.389146	Matrix metalloproteinase-9	MMP9_HUMAN
1mlw	-0.39444	Tryptophan 5-hydroxylase 1	TPH1_HUMAN
2dux	-0.395356	Aldose reductase	ALDR_HUMAN
1mfv	-0.410792	Salivary alpha-amylase	P04745
1mp8	-0.415706	Focal adhesion kinase 1	FAK1_HUMAN
1guh	-0.425069	Glutathione S-transferase A1	P08263
1nus	-0.425169	Nicotinamide mononucleotide adenylyltransferase 3	Q96T66
1ryf	-0.436435	Ras-related C3 botulinum toxin substrate 1	RAC1_HUMAN
1nb0	-0.442485	Riboflavin kinase	Q969G6
2aeb	-0.450956	Arginase-1	ARGI1_HUMAN
1efh	-0.470726	Bile salt sulfotransferase	Q06520
1r6t	-0.513453	Tryptophanyl-tRNA synthetase, cytoplasmic	P23381
2nn7	-0.522067	Carbonic anhydrase 1	CAH1_HUMAN
1hi3	-0.522529	Non-secretory ribonuclease	P10153
1awb	-0.531806	Inositol monophosphatase	IMPA1_HUMAN
1q5h	-0.537697	Deoxyuridine 5-triphosphate nucleotidohydrolase, mitochondrial	DUT_HUMAN
1le6	-0.538104	Group 10 secretory phospholipase A2	O15496
1r5l	-0.539024	Alpha-tocopherol transfer protein	P49638
1o1v	-0.556531	Gastrotropin	FABP6_HUMAN
2c30	-0.5681	Serine/threonine-protein kinase PAK 6	PAK6_HUMAN
1gw6	-0.592838	Leukotriene A-4 hydrolase	LKHA4_HUMAN
3g3m	-0.620565	Uridine 5-monophosphate synthase	P11172
1nw3	-0.638955	Histone-lysine N-methyltransferase, H3 lysine-79 specific	Q8TEK3
1m4u	-0.678851	Bone morphogenetic protein 7	BMP7_HUMAN
1pr9	-0.701575	L-xylulose reductase	Q7Z4W1
1bj4	-0.766781	Serine hydroxymethyltransferase, cytosolic	GLYC_HUMAN
1i7b	-0.784375	S-adenosylmethionine decarboxylase proenzyme	DCAM_HUMAN
1wok	-0.78708	Poly [ADP-ribose] polymerase 1	P09874
1nxk	-0.787717	MAP kinase-activated protein kinase 2	P49137
1jwh	-0.788733	Casein kinase II subunit alpha	P68400
1ne7	-0.795861	Glucosamine-6-phosphate isomerase	P46926
1rw8	-0.799559	TGF-beta receptor type-1	TGFR1_HUMAN
1q0b	-0.800794	Kinesin-like protein KIF11	KIF11_HUMAN
1k6m	-0.806197	6-phosphofructo-2-kinase/fructose-2,6-biphosphatase 1	P07953
1hfc	-0.84315	Interstitial collagenase	P03956
1l9n	-0.846326	Protein-glutamine gamma-glutamyltransferase E	TGM3_HUMAN
1sm2	-0.863977	Tyrosine-protein kinase ITK/TSK	Q08881
1h7u	-0.86598	PMS1 protein homolog 2	P54278
4nos	-0.896542	Nitric oxide synthase, inducible	NOS2_HUMAN
1qh5	-0.903527	Hydroxyacylglutathione hydrolase, mitochondrial	Q16775
1hms	-0.935171	Fatty acid-binding protein, heart	FABPH_HUMAN
1oth	-0.938477	Ornithine carbamoyltransferase, mitochondrial	P00480
1a4r	-0.951827	Cell division control protein 42 homolog	CDC42_HUMAN
1p4r	-0.95853	Bifunctional purine biosynthesis protein PURH	PUR9_HUMAN
1elv	-1.01684	Complement C1s subcomponent	C1S_HUMAN
1xtj	-1.03138	Spliceosome RNA helicase BAT1	Q13838
2oi0	-1.05531	ADAM 17	ADA17_HUMAN
1yvj	-1.21695	Tyrosine-protein kinase JAK3	JAK3_HUMAN
2bu5	-1.29469	[Pyruvate dehydrogenase [lipoamide]] kinase isozyme 2, mitochondrial	PDK2_HUMAN
1h9u	-1.40052	Retinoic acid receptor RXR-beta	RXRB_HUMAN
1u59	-1.44385	Tyrosine-protein kinase ZAP-70	ZAP70_HUMAN
1t31	-1.44822	Chymase	CMA1_HUMAN
1x6v	-1.46452	Bifunctional 3-phosphoadenosine 5-phosphosulfate synthetase 1	O43252
1irj	-1.50624	Protein S100-A9	S10A9_HUMAN
