# Supplementary material for: Target Characterization of Kaempferol against Myocardial Infarction Using Novel In Silico Docking and DARTS Prediction Strategy
Source: Int J Mol Sci. 2021 Nov 29;22(23):12908. doi: 10.3390/ijms222312908 (PMC8657499; doi:10.3390/ijms222312908)
Supplement: Supplementary file 1 [file ijms-22-12908-s001.zip › Table S2 Target candidates of Kae identified by TargetHunter.xlsx]

## Sheet: Sheet1
Score	Compound	Target	Bioactivity Type	Value	Reference
0.9	CHEMBL1093284	Avian myoblastosis virus polyprotein II	INH	0.22	Med Chem Res,(2012)21:5:559
	Search QuartataWeb	Search QuartataWeb
		Find Assays Nearby
0.82	CHEMBL1097683	KB	IC50	Not Active	Bioorg. Med. Chem. Lett.,(2010)20:9:2821
	Search QuartataWeb
		NCI-H187	IC50	Not Active	Bioorg. Med. Chem. Lett.,(2010)20:9:2821
		Vero	IC50	Non-toxic	Bioorg. Med. Chem. Lett.,(2010)20:9:2821
		MCF7	IC50	>50.uM	J. Nat. Prod.,(2010)73:9:1470
		NCI-H460	IC50	>50.uM	J. Nat. Prod.,(2010)73:9:1470
		SF-268	IC50	>50.uM	J. Nat. Prod.,(2010)73:9:1470
		3T3-L1	Activity	0.142	Bioorg. Med. Chem.,(2011)19:9:2835
		3T3-L1	Activity	0.137	Bioorg. Med. Chem.,(2011)19:9:2835
		3T3-L1	Activity	0.133	Bioorg. Med. Chem.,(2011)19:9:2835
		3T3-L1	Activity	0.177	Bioorg. Med. Chem.,(2011)19:9:2835
		ADMET	Drug excretion	Active	Drug Metab. Dispos.,(2012)40:12:2342
		ADMET	Drug excretion	Active	Drug Metab. Dispos.,(2012)40:12:2342
0.8	CHEMBL1097042	Cytochrome P450 19A1	IC50	=20.nM	Bioorg. Med. Chem. Lett.,(2010)20:10:3050
	Search QuartataWeb	Search QuartataWeb
		Find Assays Nearby
0.79	CHEMBL1087720	KB	IC50	Not Active	Bioorg. Med. Chem. Lett.,(2010)20:9:2821
	Search QuartataWeb
		NCI-H187	IC50	Not Active	Bioorg. Med. Chem. Lett.,(2010)20:9:2821
		Vero	IC50	Non-toxic	Bioorg. Med. Chem. Lett.,(2010)20:9:2821
		3T3-L1	Activity	-0.172	Bioorg. Med. Chem.,(2011)19:9:2835
		3T3-L1	Activity	0.141	Bioorg. Med. Chem.,(2011)19:9:2835
		3T3-L1	Activity	0.167	Bioorg. Med. Chem.,(2011)19:9:2835
		3T3-L1	Activity	Toxic	Bioorg. Med. Chem.,(2011)19:9:2835
		3T3-L1	Activity	-0.83	Bioorg. Med. Chem.,(2011)19:9:2835
		3T3-L1	Activity	0.056	Bioorg. Med. Chem.,(2011)19:9:2835
		Aspergillus niger	MIC	>0.8umol/ml	Bioorg. Med. Chem.,(2011)19:10:3060
		Unchecked	INH	0.8993	Bioorg. Med. Chem. Lett.,(2011)21:20:6036
		P-glycoprotein 1	IC50	=1.4uM	Biochem. Biophys. Res. Commun.,(2004)320:1:672
		Search QuartataWeb
		Find Assays Nearby
		Avian myoblastosis virus polyprotein II	INH	0.456	Med Chem Res,(2012)21:5:559
		Search QuartataWeb
		Find Assays Nearby
		ADMET	Drug excretion	0.0176	Drug Metab. Dispos.,(2012)40:12:2342
		ADMET	Drug excretion	0.0177	Drug Metab. Dispos.,(2012)40:12:2342
		ADMET	Drug metabolism	metabolite_detected	Drug Metab. Dispos.,(2012)40:12:2342
		ADMET	Drug metabolism	metabolite_detected	Drug Metab. Dispos.,(2012)40:12:2342
		ADMET	Drug metabolism	metabolite_detected	Drug Metab. Dispos.,(2012)40:12:2342
		ADMET	Drug excretion	Active	Drug Metab. Dispos.,(2012)40:12:2342
		ADMET	Drug excretion	Active	Drug Metab. Dispos.,(2012)40:12:2342
		ADMET	Drug excretion	Active	Drug Metab. Dispos.,(2012)40:12:2342
		ADMET	Drug excretion	Active	Drug Metab. Dispos.,(2012)40:12:2342
		Unchecked	Tmax	=3.14hr	Drug Metab. Dispos.,(2012)40:12:2342
		Brain	Tmax	=3.43hr	Drug Metab. Dispos.,(2012)40:12:2342
		Lung	Tmax	=1.76hr	Drug Metab. Dispos.,(2012)40:12:2342
		Kidney	Tmax	=3.43hr	Drug Metab. Dispos.,(2012)40:12:2342
		Liver	Tmax	=2.64hr	Drug Metab. Dispos.,(2012)40:12:2342
		Unchecked	Cmax	=1.1ug/g	Drug Metab. Dispos.,(2012)40:12:2342
		Brain	Cmax	=1.43ug/g	Drug Metab. Dispos.,(2012)40:12:2342
		Lung	Cmax	=1.41ug/g	Drug Metab. Dispos.,(2012)40:12:2342
		Kidney	Cmax	=1.64ug/g	Drug Metab. Dispos.,(2012)40:12:2342
		Liver	Cmax	=3.01ug/g	Drug Metab. Dispos.,(2012)40:12:2342
		Unchecked	AUC	=1.96ug.hr/g	Drug Metab. Dispos.,(2012)40:12:2342
		Brain	AUC	=2.5ug.hr/g	Drug Metab. Dispos.,(2012)40:12:2342
		Lung	AUC	=1.88ug.hr/g	Drug Metab. Dispos.,(2012)40:12:2342
		Kidney	AUC	=3.01ug.hr/g	Drug Metab. Dispos.,(2012)40:12:2342
		Liver	AUC	=7.83ug.hr/g	Drug Metab. Dispos.,(2012)40:12:2342
		Rattus norvegicus	F	0.0175	Drug Metab. Dispos.,(2012)40:12:2342
		Rattus norvegicus	ka	#NAME?	Drug Metab. Dispos.,(2012)40:12:2342
		Rattus norvegicus	Vd	=2385.1ml	Drug Metab. Dispos.,(2012)40:12:2342
		Rattus norvegicus	Cmax	=0.88ug ml-1	Drug Metab. Dispos.,(2012)40:12:2342
		Rattus norvegicus	Tmax	=0.85hr	Drug Metab. Dispos.,(2012)40:12:2342
		Rattus norvegicus	CL	=6.3ml/hr	Drug Metab. Dispos.,(2012)40:12:2342
		Rattus norvegicus	CL	=337.ml/hr	Drug Metab. Dispos.,(2012)40:12:2342
		Rattus norvegicus	Ke	#NAME?	Drug Metab. Dispos.,(2012)40:12:2342
		Rattus norvegicus	Ke	#NAME?	Drug Metab. Dispos.,(2012)40:12:2342
		Rattus norvegicus	t1/2	=4.19hr	Drug Metab. Dispos.,(2012)40:12:2342
		Rattus norvegicus	t1/2	=5.04hr	Drug Metab. Dispos.,(2012)40:12:2342
		Rattus norvegicus	AUC	=275.66hr.microg/ml	Drug Metab. Dispos.,(2012)40:12:2342
		Rattus norvegicus	AUC	=6.96hr.microg/ml	Drug Metab. Dispos.,(2012)40:12:2342
0.78	CHEMBL1085428	HT-29	ED50	=3.6uM	J. Nat. Prod.,(2009)72:6:1165
	Search QuartataWeb
		Lu1	Activity	Not Active	J. Nat. Prod.,(2009)72:6:1165
		Unchecked	ED50	=17.uM	J. Nat. Prod.,(2009)72:6:1165
		Nuclear factor NF-kappa-B p105 subunit	ED50	>50.uM	J. Nat. Prod.,(2009)72:6:1165
		Search QuartataWeb
		Find Assays Nearby
		HT-29	ED50	=310.nM	J. Nat. Prod.,(2009)72:6:1165
0.76	CHEMBL1094282	KB	Activity	0.1	J. Nat. Prod.,(2010)73:4:702
	Search QuartataWeb
		Unchecked	IC50	=14.uM	J. Nat. Prod.,(2010)73:4:702
		Unchecked	Ratio IC50	5	J. Nat. Prod.,(2010)73:4:702
0.76	CHEMBL1094600	Mus musculus	Activity	Toxic	J. Nat. Prod.,(2010)73:4:579
	Search QuartataWeb
0.75	CHEMBL1094586	KB	Activity	0.09	J. Nat. Prod.,(2010)73:4:702
	Search QuartataWeb
		Unchecked	INH	0	J. Nat. Prod.,(2010)73:4:702
0.74	CHEMBL114688	Rattus norvegicus	Inhibition	0.24	J. Med. Chem.,(1980)23:3:335
	Search QuartataWeb
0.74	CHEMBL115983	Rattus norvegicus	Inhibition	0.06	J. Med. Chem.,(1980)23:3:335
	Search QuartataWeb
0.74	CHEMBL116051	Tyrosine-protein kinase LCK	IC50	=223.uM	J. Med. Chem.,(1994)37:20:3353
	Search QuartataWeb	Search QuartataWeb
		Find Assays Nearby
		Epidermal growth factor receptor erbB1	IC50	>100.uM	J. Med. Chem.,(1994)37:20:3353
		Search QuartataWeb
		Find Assays Nearby
		Tyrosine-protein kinase SRC	IC50	>50.uM	J. Med. Chem.,(1994)37:20:3353
		Search QuartataWeb
		Find Assays Nearby
0.73	CHEMBL114996	Rattus norvegicus	Inhibition	0.23	J. Med. Chem.,(1980)23:3:335
	Search QuartataWeb
0.73	CHEMBL113833	Protein-tyrosine phosphatase 1B	IC50	=21.5uM	Bioorg. Med. Chem. Lett.,(2002)12:23:3387
	Search QuartataWeb	Search QuartataWeb
		Find Assays Nearby
0.72	CHEMBL113949	SGC-7901	IC50	=17.75uM	Bioorg. Med. Chem. Lett.,(2003)13:20:3423
	Search QuartataWeb
0.71	CHEMBL115102	Tyrosine-protein kinase LCK	IC50	=502.uM	J. Med. Chem.,(1994)37:20:3353
	Search QuartataWeb	Search QuartataWeb
		Find Assays Nearby
		Epidermal growth factor receptor erbB1	IC50	>100.uM	J. Med. Chem.,(1994)37:20:3353
		Search QuartataWeb
		Find Assays Nearby
		Tyrosine-protein kinase SRC	IC50	>50.uM	J. Med. Chem.,(1994)37:20:3353
		Search QuartataWeb
		Find Assays Nearby
0.7	CHEMBL113680	Rattus norvegicus	Inhibition	0.24	J. Med. Chem.,(1980)23:3:335
	Search QuartataWeb
0.7	CHEMBL114578	Tyrosine-protein kinase LCK	IC50	=326.uM	J. Med. Chem.,(1994)37:20:3353
	Search QuartataWeb	Search QuartataWeb
		Find Assays Nearby
		Epidermal growth factor receptor erbB1	IC50	>100.uM	J. Med. Chem.,(1994)37:20:3353
		Search QuartataWeb
		Find Assays Nearby
		Tyrosine-protein kinase SRC	IC50	>50.uM	J. Med. Chem.,(1994)37:20:3353
		Search QuartataWeb
		Find Assays Nearby
0.7	CHEMBL112419	Rattus norvegicus	Inhibition	0.22	J. Med. Chem.,(1980)23:3:335
	Search QuartataWeb
0.69	CHEMBL114633	Rattus norvegicus	Inhibition	-0.19	J. Med. Chem.,(1980)23:3:335
	Search QuartataWeb
0.69	CHEMBL114568	Tyrosine-protein kinase LCK	IC50	=328.uM	J. Med. Chem.,(1994)37:20:3353
	Search QuartataWeb	Search QuartataWeb
		Find Assays Nearby
		Epidermal growth factor receptor erbB1	IC50	>100.uM	J. Med. Chem.,(1994)37:20:3353
		Search QuartataWeb
		Find Assays Nearby
		Tyrosine-protein kinase SRC	IC50	>50.uM	J. Med. Chem.,(1994)37:20:3353
		Search QuartataWeb
		Find Assays Nearby
0.69	CHEMBL116026	MCF7	IC50	>100.uM	J. Med. Chem.,(1996)39:18:3461
	Search QuartataWeb
		MCF7	IC50	=1.5uM	J. Med. Chem.,(1996)39:18:3461
		Estrogen receptor	IC50	=18.uM	J. Med. Chem.,(1996)39:18:3461
0.69	CHEMBL114152	Rattus norvegicus	Inhibition	0.22	J. Med. Chem.,(1980)23:3:335
	Search QuartataWeb
0.68	CHEMBL115601	Tyrosine-protein kinase LCK	IC50	=754.uM	J. Med. Chem.,(1994)37:20:3353
	Search QuartataWeb	Search QuartataWeb
		Find Assays Nearby
		Epidermal growth factor receptor erbB1	IC50	>100.uM	J. Med. Chem.,(1994)37:20:3353
		Search QuartataWeb
		Find Assays Nearby
		Tyrosine-protein kinase SRC	IC50	>50.uM	J. Med. Chem.,(1994)37:20:3353
		Search QuartataWeb
		Find Assays Nearby
0.68	CHEMBL1094602	KB	IC50	=404.nM	J. Nat. Prod.,(2010)73:4:702
	Search QuartataWeb
		HL-60	FC	3.2	J. Nat. Prod.,(2010)73:4:702
		Unchecked	INH	0.36	J. Nat. Prod.,(2010)73:4:702
0.66	CHEMBL115010	SGC-7901	IC50	=44.02uM	Bioorg. Med. Chem. Lett.,(2003)13:20:3423
	Search QuartataWeb
0.66	CHEMBL115140	Rattus norvegicus	Inhibition	0.35	J. Med. Chem.,(1980)23:3:335
	Search QuartataWeb
		Rattus norvegicus	Volume	=5.13ml	J. Med. Chem.,(1980)23:3:335
		Rattus norvegicus	mequiv of HCl	0.238	J. Med. Chem.,(1980)23:3:335
		Rattus norvegicus	Inhibition	0.04	J. Med. Chem.,(1980)23:3:335
		Rattus norvegicus	Volume	=5.16ml	J. Med. Chem.,(1980)23:3:335
		Rattus norvegicus	mequiv of HCl	0.226	J. Med. Chem.,(1980)23:3:335
		Rattus norvegicus	Inhibition	0.09	J. Med. Chem.,(1980)23:3:335
		Rattus norvegicus	Volume	=4.8ml	J. Med. Chem.,(1980)23:3:335
		Rattus norvegicus	mequiv of HCl	0.161	J. Med. Chem.,(1980)23:3:335
		Rattus norvegicus	Inhibition	0.34	J. Med. Chem.,(1980)23:3:335
		Rattus norvegicus	Volume	=3.68ml	J. Med. Chem.,(1980)23:3:335
		Rattus norvegicus	mequiv of HCl	0.101	J. Med. Chem.,(1980)23:3:335
		Rattus norvegicus	Inhibition	0.59	J. Med. Chem.,(1980)23:3:335
0.66	CHEMBL115084	SGC-7901	IC50	=5.9uM	Bioorg. Med. Chem. Lett.,(2003)13:20:3423
	Search QuartataWeb
0.66	CHEMBL116025	SGC-7901	IC50	=28.52uM	Bioorg. Med. Chem. Lett.,(2003)13:20:3423
	Search QuartataWeb
0.65	CHEMBL110038	Aldehyde dehydrogenase	IC50	=3.5uM	J. Med. Chem.,(2001)44:20:3320
	Search QuartataWeb	Search QuartataWeb
		Find Assays Nearby
		Monoamine oxidase	IC50	=7.uM	J. Med. Chem.,(2001)44:20:3320
0.65	CHEMBL1097256	PANC-1	PC50	=4.6uM	J. Nat. Prod.,(2010)73:4:623
	Search QuartataWeb
		PANC-1	Activity	Active	J. Nat. Prod.,(2010)73:4:623
		PANC-1	Activity	Active	J. Nat. Prod.,(2010)73:4:623
		PANC-1	Activity	Active	J. Nat. Prod.,(2010)73:4:623
		PANC-1	Activity	Dose-dependent effect	J. Nat. Prod.,(2010)73:4:623
		PANC-1	Activity	tde	J. Nat. Prod.,(2010)73:4:623
		ADMET	Activity	Non-toxic	J. Nat. Prod.,(2010)73:4:623
0.65	CHEMBL115397	Tyrosine-protein kinase LCK	IC50	=1621.uM	J. Med. Chem.,(1994)37:20:3353
	Search QuartataWeb	Search QuartataWeb
		Find Assays Nearby
		Epidermal growth factor receptor erbB1	IC50	>100.uM	J. Med. Chem.,(1994)37:20:3353
		Search QuartataWeb
		Find Assays Nearby
		Tyrosine-protein kinase SRC	IC50	>50.uM	J. Med. Chem.,(1994)37:20:3353
		Search QuartataWeb
		Find Assays Nearby
0.65	CHEMBL114895	SGC-7901	IC50	=5.61uM	Bioorg. Med. Chem. Lett.,(2003)13:20:3423
	Search QuartataWeb
0.65	CHEMBL115721	Rattus norvegicus	Inhibition	0.13	J. Med. Chem.,(1980)23:3:335
	Search QuartataWeb
0.63	CHEMBL115009	SGC-7901	IC50	=5.uM	Bioorg. Med. Chem. Lett.,(2003)13:20:3423
	Search QuartataWeb
0.63	CHEMBL112925	Tyrosine-protein kinase LCK	IC50	=103.uM	J. Med. Chem.,(1994)37:20:3353
	Search QuartataWeb	Search QuartataWeb
		Find Assays Nearby
		Epidermal growth factor receptor erbB1	IC50	=8.7uM	J. Med. Chem.,(1994)37:20:3353
		Search QuartataWeb
		Find Assays Nearby
		Tyrosine-protein kinase SRC	IC50	=28.8uM	J. Med. Chem.,(1994)37:20:3353
		Search QuartataWeb
		Find Assays Nearby
0.63	CHEMBL112421	Tyrosine-protein kinase LCK	IC50	=117.uM	J. Med. Chem.,(1994)37:20:3353
	Search QuartataWeb	Search QuartataWeb
		Find Assays Nearby
		Epidermal growth factor receptor erbB1	IC50	>100.uM	J. Med. Chem.,(1994)37:20:3353
		Search QuartataWeb
		Find Assays Nearby
		Tyrosine-protein kinase SRC	IC50	>50.uM	J. Med. Chem.,(1994)37:20:3353
		Search QuartataWeb
		Find Assays Nearby
0.63	CHEMBL116064	Tyrosine-protein kinase LCK	IC50	>2000.uM	J. Med. Chem.,(1994)37:20:3353
	Search QuartataWeb	Search QuartataWeb
		Find Assays Nearby
		Epidermal growth factor receptor erbB1	IC50	uM	J. Med. Chem.,(1994)37:20:3353
		Search QuartataWeb
		Find Assays Nearby
		Tyrosine-protein kinase SRC	IC50	uM	J. Med. Chem.,(1994)37:20:3353
		Search QuartataWeb
		Find Assays Nearby
0.63	CHEMBL114814	Tyrosine-protein kinase LCK	IC50	=18.uM	J. Med. Chem.,(1994)37:20:3353
	Search QuartataWeb	Search QuartataWeb
		Find Assays Nearby
		Epidermal growth factor receptor erbB1	IC50	>100.uM	J. Med. Chem.,(1994)37:20:3353
		Search QuartataWeb
		Find Assays Nearby
		Tyrosine-protein kinase SRC	IC50	>50.uM	J. Med. Chem.,(1994)37:20:3353
		Search QuartataWeb
		Find Assays Nearby
0.63	CHEMBL114537	Rattus norvegicus	Inhibition	-0.12	J. Med. Chem.,(1980)23:3:335
	Search QuartataWeb
0.62	CHEMBL114209	Tyrosine-protein kinase LCK	IC50	>2000.uM	J. Med. Chem.,(1994)37:20:3353
	Search QuartataWeb	Search QuartataWeb
		Find Assays Nearby
		Epidermal growth factor receptor erbB1	IC50	uM	J. Med. Chem.,(1994)37:20:3353
		Search QuartataWeb
		Find Assays Nearby
		Tyrosine-protein kinase SRC	IC50	uM	J. Med. Chem.,(1994)37:20:3353
		Search QuartataWeb
		Find Assays Nearby
0.62	CHEMBL115182	Rattus norvegicus	Inhibition	0.34	J. Med. Chem.,(1980)23:3:335
	Search QuartataWeb
0.62	CHEMBL114612	Rattus norvegicus	Inhibition	0.08	J. Med. Chem.,(1980)23:3:335
	Search QuartataWeb
0.62	CHEMBL113945	SGC-7901	IC50	=5.26uM	Bioorg. Med. Chem. Lett.,(2003)13:20:3423
	Search QuartataWeb
0.62	CHEMBL1161411	Coagulation factor X	Kd	=1.8uM	Bioorg. Med. Chem. Lett.,(2003)13:4:679
	Search QuartataWeb	Search QuartataWeb
		Find Assays Nearby
		Coagulation factor X	k act	=7100.M-1 s-1	Bioorg. Med. Chem. Lett.,(2003)13:4:679
		Search QuartataWeb
		Find Assays Nearby
0.61	CHEMBL115692	Rattus norvegicus	Decrease in SBP	0.12	J. Med. Chem.,(1992)35:19:3519
	Search QuartataWeb
		Rattus norvegicus	Decrease in SBP	0.18	J. Med. Chem.,(1992)35:19:3519
		Rattus norvegicus	Decrease in SBP	0.23	J. Med. Chem.,(1992)35:19:3519
		Rattus norvegicus	Decrease in SBP	0.16	J. Med. Chem.,(1992)35:19:3519
		Rattus norvegicus	Inhibition	0.145	J. Med. Chem.,(1992)35:19:3519
0.61	CHEMBL1159471	Beta-glucuronidase	IC50	>30.uM	Bioorg. Med. Chem. Lett.,(2004)14:4:1011
	Search QuartataWeb	Search QuartataWeb
		Find Assays Nearby
		Lysozyme C	IC50	>30.uM	Bioorg. Med. Chem. Lett.,(2004)14:4:1011
		Search QuartataWeb
		Find Assays Nearby
		Rattus norvegicus	IC50	>30.uM	Bioorg. Med. Chem. Lett.,(2004)14:4:1011
		Rattus norvegicus	IC50	>30.uM	Bioorg. Med. Chem. Lett.,(2004)14:4:1011
		Mus musculus	IC50	>30.uM	Bioorg. Med. Chem. Lett.,(2004)14:4:1011
		Mus musculus	IC50	>30.uM	Bioorg. Med. Chem. Lett.,(2004)14:4:1011
0.61	CHEMBL1094601	KB	Activity	0.4	J. Nat. Prod.,(2010)73:4:702
	Search QuartataWeb
		Unchecked	INH	0	J. Nat. Prod.,(2010)73:4:702
0.6	CHEMBL1097204	HUVEC	INH	Active	J. Nat. Prod.,(2010)73:4:579
	Search QuartataWeb
		NHDF	INH	Active	J. Nat. Prod.,(2010)73:4:579
		Unchecked	INH	0.724	J. Nat. Prod.,(2010)73:4:579
		Unchecked	INH	0.5	J. Nat. Prod.,(2010)73:4:579
		Unchecked	INH	0.124	J. Nat. Prod.,(2010)73:4:579
		Unchecked	IC50	=18.uM	J. Nat. Prod.,(2010)73:4:579
		HUVEC	IC50	=13.1uM	J. Nat. Prod.,(2010)73:4:579
		HUVEC	IC50	=1.51uM	J. Nat. Prod.,(2010)73:4:579
		HUVEC	INH	0.956	J. Nat. Prod.,(2010)73:4:579
		HUVEC	INH	0.533	J. Nat. Prod.,(2010)73:4:579
		HUVEC	INH	0.333	J. Nat. Prod.,(2010)73:4:579
0.6	CHEMBL1097202	Unchecked	INH	0.662	J. Nat. Prod.,(2010)73:4:579
	Search QuartataWeb
		Unchecked	INH	0.383	J. Nat. Prod.,(2010)73:4:579
		Unchecked	INH	0.11	J. Nat. Prod.,(2010)73:4:579
		Unchecked	IC50	=42.1uM	J. Nat. Prod.,(2010)73:4:579
		HUVEC	IC50	=17.4uM	J. Nat. Prod.,(2010)73:4:579
		HeLa	IC50	=209.uM	J. Nat. Prod.,(2010)73:4:579
		Unchecked	IC50	=12.uM	J. Nat. Prod.,(2010)73:4:579
		NHDF	IC50	>500.uM	J. Nat. Prod.,(2010)73:4:579
		HUVEC	IC50	=1.09uM	J. Nat. Prod.,(2010)73:4:579
		HUVEC	INH	0.867	J. Nat. Prod.,(2010)73:4:579
		HUVEC	INH	0.578	J. Nat. Prod.,(2010)73:4:579
		HUVEC	INH	0.2	J. Nat. Prod.,(2010)73:4:579
		HUVEC	INH	Active	J. Nat. Prod.,(2010)73:4:579
		NHDF	INH	Active	J. Nat. Prod.,(2010)73:4:579
0.6	CHEMBL114117	SGC-7901	IC50	=18.06uM	Bioorg. Med. Chem. Lett.,(2003)13:20:3423
	Search QuartataWeb
0.6	CHEMBL113807	SGC-7901	IC50	=30.83uM	Bioorg. Med. Chem. Lett.,(2003)13:20:3423
	Search QuartataWeb
0.6	CHEMBL115103	Tyrosine-protein kinase LCK	IC50	=200.uM	J. Med. Chem.,(1994)37:20:3353
	Search QuartataWeb	Search QuartataWeb
		Find Assays Nearby
		Epidermal growth factor receptor erbB1	IC50	>100.uM	J. Med. Chem.,(1994)37:20:3353
		Search QuartataWeb
		Find Assays Nearby
		Tyrosine-protein kinase SRC	IC50	>50.uM	J. Med. Chem.,(1994)37:20:3353
		Search QuartataWeb
		Find Assays Nearby
